# Supplementary material for: Emergence and evolution of the glycoprotein hormone and neurotrophin gene families in vertebrates
Source: BMC Evol Biol. 2011 Nov 15;11:332. doi: 10.1186/1471-2148-11-332 (PMC3280201; doi:10.1186/1471-2148-11-332)
Supplement: Additional file 7 — [GPHβ] tetra-paralogon. Listing of genes identified as constituting the paralogous gene sets comprising GPHβ subunit gene environments ([GPHβ]) in human with some representative orthologues in chicken (Gallus gallus) and lizard (Anolis carolinensis) genomes and the homologous sequences in amphioxus (Branchiostoma floridae). Amphioxus, chicken and lizard gene names are after the human orthologue names as in Ensembl release 62. Genes are given with their approximate location on the chromosome (chromosome number followed by the coordinate rounded up or down to the nearest in megabase pairs) or with their scaffold number (assembly version 2) for amphioxus gene. Each vertebrate gene has hyperlink to its dedicate Ensembl website and amphioxus gene to JGI website (assembly version 1). Genes that have paralogues in all four paralogous gene sets in the human genome are highlighted. nf: genes not found or for which the parental relationships did not appear reliable. Unplaced means that the position in the genome was not given on the Ensembl current release. * indicates chicken genes not found in the available genomic data (NCBI release 2.1) but for which a cDNA is known (see text). Genes may be sorted by columns in order to analyze specific paralogous gene sets. [file 1471-2148-11-332-S7.XLSX]

## Sheet: Feuil1
Amphioxus homologues	Human [TSHb]	Lizard [TSHb]	Chicken [TSHb]	Human [FSHb]	Lizard [FSHb]	Chicken [FSHb]	Human [GPHb-Ghost]	Lizard [GPHb-Ghost]	Chicken [GPHb-Ghost]	Human [LHb]	Lizard [LHb]	Chicken [LHb]
nf				11 01 PHRF1			12 046 SCAF11	5 54 SCAF11	1 33 SCAF11	19 50 SCAF1	6 80 SCAF1	nf
nf							12 072 TBC1D15			19 50 TBC1D17	unpl TBC1D17	nf
nf							22 39 JOSD1	5 24 JOSD1	1 53 JOSD1	19 51 JOSD2	6 79 JOSD2	nf
nf				11 68 PPP6R3			12 051 PPP6R2			19 56 PPP6R1	unpl PPP6R1	nf
nf							12 070 LYZ			X 048 SPACA5	unpl SPACA5	nf
nf							7 123 WASL			X 049 WAS	2 69 WAS	nf
nf							12 005 AKAP3			X 050 AKAP4	nf	nf
nf							10 08 ITIH5			X 055 ITIH5L	1 205 ITIH5L	nf
nf				11 00 FOXR1						X 056 FOXR2	nf	nf
nf	6 36 SRKP1	unpl SRPK1	26 00 SRPK1				7 105 SRKP2	5 96 SRPK2	1 15 SRPK2	X 153 SRKP3	2 86 SRPK3	12 12 SRPK3
nf				3 057 C3orf63			10 06 C10orf18	5 04 C10orf18	1 01 C10orf18
nf	1 114 PHTF1						7 077 PHTF2	5 95 PHTF2	1 13 PHTF2
nf				3 008 LMCD1			7 116 TES	5 61 TES	1 27 TES
nf	1 202 LGR6			11 27 LGR4			12 072 LGR5	5 38 LGR5	1 38 LGR5
nf				3 059 FAM107A			10 15 FAM107B
nf				11 01 EFCAB4A			12 004 EFCAB4B
nf	6 37 CDKN1A	4 123 CDKN1A		11 03 CDKN1C			12 013 CDKN1B
nf				3 005 BHLHE40	2 173 BHLHE40	12 19 BHLHE40	12 026 BHLHE41
nf				11 34 CAPRIN1			12 031 CAPRIN2
nf				11 10 DENND5A			12 031 DENND5B
nf				3 053 NT5DC2			12 104 NT5DC3
nf				3 057 APPL1			12 106 APPL2
nf	6 42 MDFI						7 114 MDFIC
nf	1 113 CTTNBP2NL						7 117 CTTNBP2
nf	1 201 LMOD1	4 134 LMOD1	nf	3 069 LMOD3	2 182 LMOD3	12 16 LMOD3	7 123 LMOD2
nf	1 112 DENND2D			11 09 ST5			7 140 DENND2A
nf	1 201 IGFN1			11 19 IGSF22
nf	1 112 C1orf183			3 050 C3orf54
V2_001_RBM15	1 111 RBM15			3 051 RBM15B
V2_004_FOXP	6 42 FOXP4	4 120 FOXP4	26 05 FOXP4	3 071 FOXP1	2 181 FOXP4	12 16 FOXP4	7 114 FOXP2	5 59 FOXP2	1 28 OXP2	X 049 FOXP3	2 89 FOXP3	nf
V2_004_GPR(27/85/73)				3 072 GPR27	nf	12 17 GPR27	7 113 GPR85	5 59 GPR85	1 28 GPR85	X 053 GPR173	2 89 GPR173	nf
V2_006_KCNA(1-7/10)	1 111 KCNA3	4 107 KCNA3	26 02 KCNA3	11 30 KCNA4	1 59 KCNA4	5 05 KCNA4	12 005 KCNA6	nf	1 76 KCNA6	19 50 KCNA7	6 80 KCNA7	nf
V2_006_KCNA(1-7/10)	1 111 KCNA2	4 107 KCNA2	26 01 KCNA2				12 005 KCNA1	5 81 KCNA1	1 76 KCNA1
V2_006_KCNA(1-7/10)	1 111 KCNA10	4 107 KCNA10	26 01 KCNA10				12 005 KCNA5	5 81 KCNA5	1 76 KCNA5
V2_007_RHO(A/C)	1 113 RHOC	4 128 RHOC	26 03 RHOC	3 049 RHOA	2 147 RHOA	12 03 RHOA
V2_012_IQSEC				3 013 IQSEC1			12 000 IQSEC3			X 053 IQSEC2	nf	nf
V2_014_PRR5				11 36 PRR5L			22 45 PRR5
V2_014_SYT1/2/5/8	1 203 SYT2	4 132 SYT2	nf	11 02 SYT8	nf	5 15 SYT8	12 079 SYT1	5 38 SYT1	5 41 SYT1	19 56 SYT5	unpl SYT5	nf
V2_015_PKP	1 201 PKP1			11 00 PKP3	1 76 PKP3	5 02 PKP3	12 033 PKP2
V2_021_GNL3				3 052GNL3	2 155 GNL3	12 01 GNL3				X 055 GNL3L	1 205 GNL3L	nf
V2_021_MAPK8IP				11 46 MAPK8IP1			22 51 MAPK8IP2
V2_023_GNAIO	1 110 GNAI3	4 106 GNAI3	unpl GNAI3	3 050 GNAI2	2 149 GNAI2	unpl GNAI2	7 080 GNAI1
V2_023_GNAT	1 110 GNAT2			3 050 GNAT1			7 080 GNAT3
V2_023_RAP1	1 112 RAP1A						12 069 RAP1B
V2_025_GPB	1 115 TSHB	4 130 TSHB	26 04 TSHB	11 30 FSHB	1 59 FSHB	5 05 FSHB				19 49 LHB	6 80 LHB	nf*
V2_029_AMPD(2/3)	1 110 AMPD2	4 106 AMPD2	nf	11 10 AMPD3	1 63 AMPD3	5 10 AMPD3
V2_032_NUDT(3/4/10)	6 34 NUDT3						12 094 NUDT4			X 051 NUDT10	nf	nf
V2_033_BTBD10/KCTD20	6 36 KCTD20			11 13 BTBD10
V2_033_FRS(2/3)	6 42 FRS3						12 070 FRS2
V2_036_TMEM86				11 19 TMEM86A						19 56 TMEM86B	nf	nf
V2_038_KIF21	1 201 KIF21B						12 039 KIF21A
V2_038_TMCC2	1 205 TMCC2	4 116 TMCC2	26 02 TMCC2	3 129 TMCC1	unpl TMCC1	12 20 TMCC1	12 095 TMCC3	5 31 TMCC3	1 47 TMCC3	X 153 TEX28	2 89 TEX28	nf
V2_039_ABTB2				11 34 ABTB2			12 108 BTBD11
V2_039_BRSK				11 01 BRSK2						19 56 BRSK1	unpl BRSK1	nf
V2_039_CD37				11 45 CD82			12 085 TSPAN19			19 50 CD37	unpl CD37	nf
V2_039_DRAM	1 111 DRAM2	nf	26 01 DRAM2				12 102 DRAM1
V2_039_EPS8	1 110 EPS8L3	nf	nf	11 01 EPS8L2	1 75 EPS8L2	5 00 EPS8L2	12 016 EPS8	unpl EPS8	1 65 EPS8	19 55 EPS8L1	unpl EPS8L1	nf
V2_039_ETNK	1 204 ETNK2						12 023 ETNK1
V2_039_ETV(6/7)	6 36 ETV7	4 123 ETV7	26 01 ETV7				12 012 ETV6	5 83 ETV6	unpl ETV6
V2_039_HIPK(1-3)	1 114 HIPK1			11 33 HIPK3			7 139 HIPK2
V2_039_IPO(7/8)				11 09 IPO7			12 031 IPO8	5 10 IPO8	1 62 IPO8
V2_039_PNPLA	6 36 PNPLA1	4 124 PNPLA1	26 01 PNPLA1	11 01 PNPLA2	1 74 PNPLA2	5 17 PNPLA2	22 44 PNPLA3 ?
V2_039_PRMT1							12 004 PRMT8	5 81 PRMT8	1 78 PRMT8	19 50 PRMT1	unpl PRMT1	nf
V2_039_RAD51AP1/NUCKS1	1 206 NUCKS1						12 004 RAD51AP1
V2_039_RIC8				11 00 RIC8A			12 107 RIC8B
V2_039_SCUBE(1/2/3)	6 35 SCUBE3			11 09 SCUBE2			22 44 SCUBE1	5 86 SCUBE1	1 71 SCUBE1
V2_039_SPI1				11 47 SPI1			12 102 SPIC	5 17 SPIC	1 58 SPIC	19 51 SPIB	nf	nf
V2_039_SUV420H				11 68 SUV420H1						19 56 SUV420H2	unpl SUV420H2	nf
V2_039_TSPAN(4/9)	1 111 CD53			11 01 TSPAN4			12 003 TSPAN9	5 81 TSPAN9	1 78 TSPAN9
V2_039_TSPAN2	1 115 TSPAN2	4 130 TSPAN2	26 04 TSPAN2	11 02 CD81	1 69 CD81	5 15 CD81	12 006 CD9	5 82 CD9	1 77 CD9
V2_039_unnamed				11 62 C11orf9			12 070 C12orf28
V2_039_ZNF(76/143)	6 35 ZNF76			11 09 ZNF143
V2_041_MDM(2/4)	1 204 MDM4						12 069 MDM2
V2_041_MKRN				3 012 MKRN2			7 140 MKRN1
V2_041_MTCH	6 37 MTCH1	1 94 MITCH1	26 01 MITCH1	11 48 MTCH2	nf	nf
V2_041_RRAS(-2)				11 14 RRAS2	unpl RRAS2	5 11 RRAS2				19 50 RRAS	6 81 RRAS	nf
V2_041_SHANK				11 70 SHANK2						19 51 SHANK1	6 79 SHANK1	nf
V2_041_SLC6A15/16/17)	1 110 SLC6A17	4 106 SLC6A17	26 01 SLC6A17				12 085 SLC6A15			19 50 SLC6A16	unpl SLC6A16	nf
V2_041_TBK1/IKBKE	1 207 IKBKE	unpl IKBKE	26 02 IKBKE				12 065 TBK1	5 50 TBK1	1 35 TBK1
V2_042_SMARCC				3 047 SMARCC1			12 057 SMARCC2
V2_062_BCAP(29/31)							7 107 BCAP29			X 153 BCAP31	2 87 BCAP31	nf*
V2_062_FGD	6 37 FGD2						12 033 FGD4	5 10 FGD4	1 61 FGD4	X 055 FGD1	1 205 FGD1	nf
V2_062_FGD(5/6)				3 015 FGD5			12 095 FGD6	5 31 FGD6
V2_062_KIAA1324	1 110 KIAA1324						7 086 KIAA1324L
V2_062_PFKFB	1 207 PFKFB2	unpl PFKFB2	26 02 PFKFB2	3 049 PFKFB4	2 156 PFKFB4	12 01 PFKFB4	10 06 PFKFB3	5 01 PFKFB3	1 03 PFKFB3	X 055 PFKFB1	1 205 PFKFB1	unpl PFKB1
V2_062_RASSF(1/3/5)	1 207 RASSF5			3 050 RASSF1			12 065 RASSF3
V2_062_SLC41A	1 206 SLC41A1			3 126 SLC41A3			12 105 SLC41A2
V2_063_IRAK				3 010 IRAK2	unpl IRAK2	12 20 IRAK2	12 067 IRAK4	5 54 IRAK4	1 32 IRAK4	X 153 IRAK1	2 88 IRAK1	nf
V2_063_USP(4/15)				3 049 USP4			12 063 USP15			X 047 USP11	2 69 USP11	nf
V2_065_PIM	6 37 PIM1						22 50 PIM3			X 049 PIM2	unpl PIM2	nf
V2_067_UBA(1/7)				3 049 UBA7						X 047 UBA1	2 69 UBA1	nf
V2_078_ABCC8/9				11 17 ABCC8			12 022 ABCC9
V2_078_KCNJ(8/11)				11 17 KCNJ11			12 022 KCNJ8
V2_092_PROK	1 111 PROK1			3 072 PROK2
V2_094_MYOG/MYF6	1 203 MYOG						12 081 MYF6	5 37 MYF6	1 13 MYF6
V2_095_ST7	1 113 ST7L						7 117 ST7
V2_098_CYB5R	1 203 CYB5R1			11 08 CYB5R2			22 43 CYB5R3
V2_100_GOLT1	1 204 GOLT1A						12 022 GOLT1B
V2_100_GRP(61/62)	1 110 GPR61	4 106 GPR61	unpl GPR61	3 052 GPR62	2 152 GPR62	nf
V2_107_HMGA	6 34 HMGA1	4 121 HMGA1	nf				12 066 HMGA2
V2_111_ATXN7	1 110 ATXN7L2	4 105 ATXN7L2	nf	3 063 ATXN7			7 105 ATXN7L1	5 97 ATXN7L1	1 15 ATXN7L1
V2_111_PTPN(12/22)	1 114 PTPN22						7 077 PTPN12
V2_112_DYRK(2/3)	1 207 DYRK3						12 068 DYRK2
V2_112_TIMM17	1 202 TIMM17A									X 049 TIMM17B	2 86 TIMM17B	nf
V2_117_CACNA(C/D/F)	1 201 CACNA1S	4 124 CACNA1S	26 00 CACNA1S	3 054 CACNA1D	2 160 CACNAD1	12 07 CACNAD1	12 002 CACNA1C	5 13 CACNA1C	1 63 CACNA1C	X 049 CACNA1F	2 89 CACNA1F	nf
V2_117_L1CAM	1 205 NFASC	4 116 NFASC	26 02 NFASC	3 000 CHL1	2 177 CHL1	12 18 CHL1	7 108 NRCAM	5 56 NRCAM	1 30 NRCAM	X 153 L1CAM	2 88 L1CAM	nf
V2_122_CAMK1	1 210 CAMK1G	4 126 CAMK1G	26 03 CAMK1G	3 010 CAMK1	2 191 CAMK1	nf	10 12 CAMK1D	unpl CAMKD1	1 07 CAMKD1	X 153 PNCK	2 87 PCNK	nf
V2_122_IMPDH				3 049 IMPDH2			7 128 IMPDH1
V2_122_MITF/TFE(B/C)	6 42 TFEB	4 119 TFEB	26 05 TFEB	3 070 MITF	2 181 MITF	12 16 MITF	7 116 TFEC	5 60 TFEC	1 27 TFEC	X 049 TFE3	unpl TFE3	nf
V2_122_NUAK	1 205 NUAK2						12 106 NUAK1	5 19 NUAK1	1 56 NUAK1
V2_122_OPTN/IKBKG							10 13 OPTN	5 90 OPTN	1 07 OPTN	X 154 IKBKG	2 90 IKBKG	nf
V2_122_PDZRN				3 073 PDZRN3			12 042 PDZRN4	5 56 PDZRN4	1 31 PDZRN4	X 153 PDZD4	2 88 PDZD4	nf
V2_122_PRICKLE(1-4)	6 42 PRICKLE4	4 119 PRICKLE4	nf	3 064 PRICKLE2	unpl PRICKLE2	12 14 PRICKLE2	12 043 PRICKLE1	5 55 PRICKLE1	1 31 PRICKLE1	X 049 PRICKLE3	1 205 PRICKLE3	nf
V2_122_WNT2	1 113 WNT2B						7 117 WNT2
V2_124_Lin7(A-C)				11 28 LIN7C	unpl Lin7C	5 04 Lin7C	12 081 LIN7A	5 37 LIN7A	1 42 LIN7A	19 50 LIN7B	6 80 Lin7B	nf*
V2_131_PACSIN1	6 34 PACSIN1			11 47 PACSIN3			22 43 PACSIN2
V2_132_GLT8D				3 053 GLT8D1			12 104 GLT8D2
V2_133_IP6K3	6 34 IP6K3	4 123 IP6K3	26 04 IP6K3	3 050 IP6K1	2 147 IP6K9	12 02 IP6K9
V2_135_UHRF1BP	6 35 UHRF1BP1						12 100 UHRF1BP1L
V2_137_HCFC							12 104 HCFC2			X 153 HCFC1	2 88 HCFC1	nf
V2_137_STAB1				3 053 STAB1			12 104 STAB2	5 18 STAB2	1 20 STAB2
V2_138_ANO(3/4)				11 36 ANO3			12 101 ANO4	5 28 ANO4	1 49 ANO4
V2_138_ANO(5/6)				11 22 ANO5			12 046 ANO6
V2_138_BBOX				11 27 BBOX1	unpl BBOX1	5 04 BBOX1				X 155 TMLHE	unpl TMLHE	4 11 TMLH
V2_138_NT	1 116 NGF	4 130 NGF	26 03 NGF	11 28 BDNF	unpl BDNF	5 04 BDNF	12 005 NTF3	5 81 NTF3	1 76 NTF3	19 50 NTF4	6 80 NTF4	nf
V2_138_TPH(1/2)				11 18 TPH1			12 072 TPH2
V2_140_(A/B)RAF				3 012 RAF1			7 140 BRAF			X 047 ARAF	2 68 ARAF	nf
V2_140_AHCYL	1 110 AHCYL1	4 106 AHCYL1	26 01 AHCYL1				7 128 AHCYL2
V2_140_ARMET				3 051 MANF	2 152 MANF	12 02 MANF	10 15 CDNF
V2_140_CYB561D	1 110 CYB561D1			3 050 CYP561D2
V2_140_DUSP(6/7/9				3 052 DUSP7			12 090 DUSP6			X 153 DUSP9	2 87 DUSP9	nf
V2_140_GATA(1/2/3)				3 128 GATA2	2 165 GATA2	12 09 GATA2	10 08 GATA3	unpl GATA3	1 04 GATA3	X 049 GATA1	2 86 GATA1	nf*
V2_140_PLXNA	1 208 PLXNA2			3 127 PLXNA1						X 154 PLXNA3	1 204 PLXNA3	nf
V2_140_PLXNB				3 048 PLXNB1			22 51 PLXNB2	5 64 PLXNB2	1 22 PLXNB2	X 153 PLXNB3	2 87 PLXNB3	nf
V2_140_PLXND				3 129 PLXND1			12 095 PLXNC1
V2_140_PPM1(H/J/M)	1 113 PPM1J			3 052 PPM1M			12 063 PPM1H
V2_141_GDI							10 06GDI2	5 04 GDI2	1 01 GDI2	X 154 GDI1	unpl GDI1	nf
V2_141_GPR37	1 202 GPR37L1						7 124 GPR37
V2_141_JHM1(D/F)							7 139 JHDM1D	5 15 JHDM1	1 59 JHDM1	X 054 JHDM1F	1 205 JHDM1F	nf
V2_141_NR2C				3 015 NR2C2			12 095 NR2C1
V2_142_TMEM9	1 201 TMEM9			11 09 TMEM9B
V2_147_FGFR1OP2/SIKE1	1 115 SIKE1						12 027 FGFR1OP2
V2_149_PPAR(A/G)	6 35 PPARD	4 120 PPARD	26 04 PPARD	3 012 PPARG	2 159 PPARG	12 05 PPARG	22 47 PPARA	5 83 PPARA	unpl PPARA
V2_149_ZNF(148/281/740)	1 200 ZNF281			3 125 ZNF148			12 054 ZNF740
V2_152_MYCBPC	1 203 MYBPH	4 133 MYBPH	26 01 MYBPH	11 47 MYBPC3	1 44 MYBPC3	5 25 MYBPC3	12 102 MYBPC1	5 17 M%YBPC3	1 58 MYBPC1	19 51 MYBPC2	6 79 MYBPC2	nf
V2_157_AP2A				11 01 AP2A2						19 50 AP2A1	6 80 AP2A1	nf
V2_157_CHK(A/B)				11 68 CHKA	1 75 CHKA	5 17 CHKA	22 51 CHKB
V2_157_KCNA(1-7/10)	1 111 KCNA3	4 107 KCNA3	26 02 KCNA3	11 30 KCNA4	1 59 KCNA4	5 05 KCNA4	12 005 KCNA6	nf	1 76 KCNA6	19 50 KCNA7	6 80 KCNA7	nf
V2_157_KCNA(1-7/10)	1 111 KCNA2	4 107 KCNA2	26 01 KCNA2				12 005 KCNA1	5 81 KCNA1	1 76 KCNA1
V2_157_KCNA(1-7/10)	1 111 KCNA10	4 107 KCNA10	26 01 KCNA10				12 005 KCNA5	5 81 KCNA5	1 76 KCNA5
V2_157_SLC17A(6-8)				11 22 SLC17A6			12 101 SLC17A8			19 50 SLC17A7	unpl SLC17A7	nf
V2_157_SNRP(35/70)							12 124 SNRNP35			19 50 SNRNP70	6 80 SNRNP70	nf
V2_158_ARHGEF(3/8)				3 057 ARHGEF3			10 05 ARHGEF8
V2_158_CACNA2D				3 050 CACNA2D2			7 082 CACNA2D1
V2_158_DOCK3				3 050 DOCK3			7 111 DOCK4
V2_158_EFEMP/FBLN				3 014 FBLN2			22 46 FBLN1
V2_158_ERC				3 052 ERC2			12 001 ERC1
V2_158_FRMD4B				3 069 FRMD4B			10 14 FRMD4			X 049 CCDC120	unpl CCDC120	nf
V2_158_LHFPL(3-5)	6 36 LHFPL5			3 010 LHFPL4			7 104 LHFPL3
V2_158_MAIG1	1 114 MAGI3	4 139 MAGI3	26 03 MAGI3	3 066 MAGI1	unpl MAGI1	12 14 MAGI1	7 078 MAGI2	5 94 MAGI2	1 13 MAGI2	X 049 MAGIX	1 205 MAGIX	nf
V2_158_MAPKAPK(2/3/5)	1 207 MAPKAPK2			3 051 MAPKAPK3			12 112 MAPKAPK5
V2_158_RIBC							22 46 RIBC2	5 84 RIBC2	1 73 RIBC2	X 053 RIBC1	2 89 RIBC1	nf
V2_158_RSBN	1 114 RSBN1						7 077 RSBN1L
V2_158_SMC1							22 46 SMC1B			X 053 SMC1A	2 89 SMC1A	nf
V2_158_SRGAP	1 206 SRGAP2			3 009 SRGAP3			12 064 SRGAP1
V2_166_FKBP(4/5)	6 36 FKBP5						12 003 FKBP4	5 81 FKBP4	1 79 FKBP4
V2_172_TEAD1(1-4)	6 35 TEAD3	4 124 TEAD3	26 34 TEAD3	11 13 TEAD1	unpl TEAD1	5 09 TEAD1	12 003 TEAD4	nf	1 79 TEAD4	19 50 TEAD2	unpl TEAD2	nf
V2_174_CAV(1/3)				3 008 CAV3			7 116 CAV1
V2_174_TREX				3 048 TREX1						X 153 TREX2	2 89 TREX2	nf
V2_182_CDK(16-18)	1 205 CDK18						12 097 CDK17			X 047 CDK16	2 68 CDK16	nf
V2_183_DEF6/SWAP70	6 35 DEF6			11 10 SWAP70
V2_184_UB4	1 111 UBL4B									X 154 UBL4A	1 204 UBL4A	nf
V2_186_ADIPOR	1 203 ADIPOR1						12 012 ADIPOR2
V2_186_ALAS				3 052 ALAS1	2 154 ALAS1	12 03 ALAS1				X 055 ALAS2	1 205 ALAS2	nf*
V2_186_BRPF	6 36 BRPF3			3 010 BRPF1			22 50 BRD1	unpl BRD1	1 20 BRD1
V2_186_CAPZA	1 113 CAPZA1						7 116 CAPZA2 ?
V2_186_FAM40	1 111 FAM40A						7 129 FAM40B
V2_186_KCND	1 112 KCND3	nf	26 03 KCND3				7 120 KCND2	5 63 KCND2	1 26 KCND2	X 049 KCND1	unpl KCND1	nf
V2_186_LRIG	1 114 LRIG2			3 066 LRIG1			12 059 LRIG3
V2_186_RBM(5/10)				3 050 RBM5						X 047 RBM10	2 69 RBM10	nf
V2_186_SYN(1/3)							22 33 SYN3	5 20 SYN3	1 55 SYN3	X 047 SYN1	2 68 SYN1	nf
V2_186_TIMP				3 012 TIMP4			22 33 TIMP3	5 20 TIMP3	1 55 TIMP3	X 047 TIMP1	nf	nf
V2_187_IRF(3/6/7)	1 209 IRF6	4 126 IRF6	26 03 IRF6	11 01 IRF7	1 74 IRF7	nf				19 50 IRF3	6 81 IRF3	nf
V2_190_KIF(6/9)	6 39 KIF6			3 047 KIF9
V2_190_PPP1R12	1 202 PPP1R12B	4 132 PPP1R12A	26 01 PPP1R12B				12 080 PPP1R12A	5 37 PPP1R12B	1 41 PPP1R12B	19 56 PPP1R12C	unpl PPPR12C	nf
V2_190_PTPR(JHO)				11 48 PTPRJ			12 015 PTPRO			19 56 PTPRH	unpl PTPRH	nf
V2_190_TCP11(-L1/L2)	6 35 TCP11			11 33 TCP11L1			12 107 TCP11L2
V2_199_FLN(A/B/C)				3 058 FLNB	2 163 FLNB	12 09 FLNB	7 128 FLNC			X 153 FLNA	2 88 FLNA	nf*
V2_213_KLHDC8	1 205 KLHDC8A			3 049 KLHDC8B
V2_213_TBC1D22	6 37 TBC1D22B						22 47 TBC1D22A
V2_220_ALX(1-4)	1 110 ALX3			11 44 ALX4	1 45 ALX4	5 23 ALX4	12 086 ALX1	5 35 ALX1	1 44 ALX1
V2_220_ANKS1	6 35 ANKS1A						12 099 ANKS1B
V2_220_CSRP(1-3)	1 201 CSRP1			11 19 CSRP3			12 077 CSRP2
V2_220_GYS							12 022 GYS2	5 06 GYS2	1 69 GYS2	19 49 GYS1	unpl GYS1	nf*
V2_220_PHF21				11 45 PHF21A			22 45 PHF21B
V2_220_SBF2				11 10 SBF2			22 51 SBF1
V2_220_STK38	6 36 STK38						12 027 STK38L
V2_220_TRIM(24/28/33/66)	1 115 TRIM33	4 130 TRIM33	26 04 TRIM33	11 08 TRIM66	2 113 TRIM66	5 11 TRIM66	7 138 TRIM24	5 15 TRIM24	1 58 TRIM24	19 59 TRIM28	unpl TRIM28	unpl TRIM28
V2_227_PTPN(R/5/7)	1 202 PTPN7	4 132 PTPN7	26 00 PTPN7	11 19 PTPN5			12 071 PTPRR
V2_228_IGF1/2				11 02 IGF2			12 103 IGF1
V2_228_TMEM58	1 202 SHISA4			3 049 SHISA5
V2_230_(N/H/K)RAS	1 115 NRAS			11 01 HRAS			12 025 KRAS	unpl KRAS	1 69 KRAS
V2_230_NUCB(1/2)				11 17 NUCB2				5 59 FOXP2	1 28 FOXP2	19 49 NUCB1	unpl NUCB1	nf
V2_230_PIK3C2(A/B/G)	1 202 PIK3C2B			11 17 PIK3C2A			12 018 PIK3C2G
V2_230_PLEKHA(4-7)	1 204 PLEKHA6	4 118 PLEKHA6	26 02 PLEKH6	11 17 PLEKHA7	1 66 PLEKH7	5 12 PLEKH7	12 019 PLEKHA5	5 09 PLEKHA5	1 67 PLEKH5	19 49 PLEKHA4	unpl PLEKHA4	nf
V2_230_PPFIA	1 203 PPFIA4	4 133 PPFIA4	26 01 PPFIA4	11 70 PPFIA1	unpl PPFIA1	5 19 PPFIA1	12 082 PPFIA2	5 37 PPFIA2	1 42 PPFIA2	19 50 PPFIA3	6 80 PPFIA3	unpl PPPFIA3
V2_230_SOX(5/6/13)	1 204 SOX13			11 16 SOX6			12 024 SOX5	5 07 SOX5	1 68 SOX5
V2_230_TNNT	1 201 TNNT2	4 131 TNNT2	26 01 TNNT2	11 02 TNNT3	1 70 TNNT3	5 15 TNNT3				19 56 TNNT1	unpl TNNT1	nf
V2_236_ANO(1/2)				11 70 ANO1			12 006 ANO2
V2_236_CCND	6 42 CCND3			11 69 CCND1			12 004 CCDN2
V2_236_TULP(-1/2/3)	6 35 TULP1	unpl TULP1	26 57 TULP1	11 08 TUB	unpl TUB	5 11 TUB	12 003 TULP3	5 81 TULP3	1 79 TULP3	19 49 TULP2	unpl TULP2	nf
V2_243_ACP2				11 47 ACP2 ?						19 51 ACPT	unpl ACPT	nf
V2_243_NR1H				11 47 NR1H3						19 51 NR1H2	6 80 NR1H2	nf
V2_243_PARV(A/B)				11 12 PARVA			22 44 PARVB ?
V2_244_CESLSR	1 110 CELSR2	4 125 CELSR2	nf	3 049 CELSR3	2 164 CELSR3	12 09 CELSR3	22 46 CELSR1	5 99 CELSR1	nf
V2_271_HDAC(6/10)							22 51 HDAC10			X 049 HDAC6	2 86 HDAC6	nf
V2_279_CPT1				11 69 CPT1A			22 51 CPT1B			19 50 CPT1C	nf	nf
V2_279_KCNA(1-7/10)	1 111 KCNA3	4 107 KCNA3	26 02 KCNA3	11 30 KCNA4	1 59 KCNA4	5 05 KCNA4	12 005 KCNA6	nf	1 76 KCNA6	19 50 KCNA7	6 80 KCNA7	nf
V2_279_KCNA(1-7/10)	1 111 KCNA2	4 107 KCNA2	26 01 KCNA2				12 005 KCNA1	5 81 KCNA1	1 76 KCNA1
V2_279_KCNA(1-7/10)	1 111 KCNA10	4 107 KCNA10	26 01 KCNA10				12 005 KCNA5	5 81 KCNA5	1 76 KCNA5
V2_279_KCNC(1-4)	1 111 KCNC4	4 106 KCNC4	26 02 KCNAK4	11 18 KCNC1	1 67 KCNC1	5 13 KCNC1	12 075 KCNC2	5 40 KCNC2	1 39 KCNC2	19 51 KCNC3	unpl7 KCNC3	nf
V2_279_NAV(1-3)	1 202 NAV1			11 19 NAV2			12 078 NAV3
V2_279_Syt(3/6/9/10)	1 114 SYT6	4 130 SYT6	26 04 SYT6	11 07 SYT9	unpl SYT9	5 08 SYT9	12 033 SYT10	unpl SYT10	1 61 SYT10	19 51 SYT3	6 79 SYT3	nf
V2_284_PRAF(2/3)				3 069 PRAF3						X 049 PRAF2	unpl PRAF2	nf
V2_288_OTXR	1 206 AVPR1B	nf	26 02 AVPR1B	3 009 OXTR	unpl OXTR	12 19 OXTR	12 063 AVPR1A	5 51 AVPR1A	1 35 AVPR1A	X 153 AVPR2	2 88 AVPR2	1 30 AVPR2
V2_314_PHLD	1 201 PHLDA3			11 03 PHLDA2			12 076 PHLDA1
V2_337_ATP2B	1 204 ATP2B4	4 118 ATP2B4	26 05 ATP2B4	3 010 ATP2B2	2 157 ATP2B2	12 04 ATP2B2	12 090 ATP2B1	5 32 ATP2B1	1 45 ATP2B1	X 153 ATP2B3	2 87 ATP2B3	nf
V2_384_MBD4/MECP2				3 129 MBD4						X 153 MECP2	2 88 MECP2	nf
V2_390_SYNPR	1 110 SYPL2	4 105 SYPL2	nf	3 063 SYNPR	unpl SYNPR	12 14 SYNPR	7 106 SYPL1	5 97 SYPL1	1 15 SYPL1	X 049 SYP	2 89 SYP	nf
