# Supplementary material for: Emergence and evolution of the glycoprotein hormone and neurotrophin gene families in vertebrates
Source: BMC Evol Biol. 2011 Nov 15;11:332. doi: 10.1186/1471-2148-11-332 (PMC3280201; doi:10.1186/1471-2148-11-332)
Supplement: Additional file 9 — [GPHα-GPA2-GPB5] tetra-paralogon. Listing of genes identified as constituting the paralogous gene sets comprising [GPHα], [GPA2], [GPB5] and [GP-Ghost] environments with their amphioxus homologues. See legend of Additional file 7. [file 1471-2148-11-332-S9.XLSX]

## Sheet: Feuil1
Amphioxus homologues	Human [GPHa]	Lizard [GPHa]	Chicken [GPHa]	Human [GPA2]	Lizard [GPA2]	Chicken [GPA2]	Human [GPB5]	Lizard [GPB5]	Chicken [GPB5]	Human [GP-Ghost]	Lizard [GP-Ghost]	Chicken [GP-Ghost]
nf	6 043 PRPH2	1 237 PRPH2	3 24 PRPH2	11 62 ROM1
nf	6 169 DACT2	1 224 DACT2	3 44 DACT2				14 059 DACT1			19 47 DACT3	unpl DACT3	nf
nf	6 097 GPR63	1 174 GPR63	3 75 GPR63				14 060 GPR135
nf							14 074 NUMB			19 41 NUMBL	unpl NUMBL	nf
nf	6 042 TRERF1						14 074 C14orf43			19 48 ZNF541	unpl ZNF541	nf
nf	2 29 FAM179A						14 045 FAM179B
nf	1 210 SERTAD4						14 062 AL390816.1
nf	1 213 ATF3						14 076 JDP2
nf				11 64 OTUB1			14 094 OTUB2
nf	1 243 CEP170						14 105 KIAA0284
nf	2 29 SPDYA			11 65 SPDYC
V2_006_ABHD12	20 25 ABHD12	1 252 ABHD12	3 04 ABHD12				14 051 ABHD12B
V2_006_ADSS	1 244 ADSS						14 105 ADSSL1	1 03 ADSSL1	5 54 ADSSL1
V2_006_ASB(2/3)	2 53 ASB3						14 094 ASB2
V2_006_ATG2				11 65 ATG2A			14 097 ATG2B	1 08 ATG2B	5 49 ATG2B
V2_006_CCDC88(A/C)	2 55 CCDC88A						14 092 CCDC88C
V2_006_DEGS	1 224 DEGS1						14 100 DEGS2
V2_006_DISP	1 223 DISP1						15 040 DISP2
V2_006_EML	2 42 EML4	unpl EML4	3 24 EML4	11 62 EML3	unpl EML3	nf	14 100 EML1	unpl EML1	5 51 EML1	19 46 EML2	unpl EML2	nf
V2_006_EML(5/6)	2 55 EML6						14 089 EML5
V2_006_EPAS1/HIF(1A/3A)	2 47 EPAS1	unpl EPAS1	3 28 EPAS1				14 062 HIF1A	1 03 HIF1A	5 57 HIF1A	19 47 HIF3A	unpl HIF3A	nf
V2_006_ESR	6 152 ESR1	unpl ESR1	3 51 ESR1				14 065 ESR2	1 02 ESR2	5 56 ESR2
V2_006_ESRR(A/B/G)	1 217 ESRRG	1 241 ESRRG	3 21 ESRRG	11 64 ESRRA			14 077 ESRRB	1 22 ESRRB	5 41 ESRRB
V2_006_FAM177	1 223 FAM177B						14 035 FAM177A1
V2_006_FAM89	1 231 FAM89A	1 223 FAM89A	3 43 FAM89A	11 65 FAM89B	nf	nf
V2_006_FOXA	20 22 FOXA2	nf	unpl FOXA2				14 038 FOXA1	1 25 FOXA1	nf	19 46 FOXA3	unpl FOXA3	nf
V2_006_GLTSCR	6 043 KIAA0240									19 48 GLTSCR1	unpl GLTSCR1	nf
V2_006_GPATCH2	1 218 GPATCH2						14 077 C14orf118
V2_006_HSP90A	6 044 HSP90AB1	1 228 HSP90AB1	3 31 HSP90AB1				14 102 HSP90AA1	unpl HSP90AA1	5 52 HSP90AA1
V2_006_LTBP	2 33 LTBP1	1 231 LTBP1	3 32 LTBP1	11 65 LTBP3	unpl LTB3	nf	14 075 LTBP2	1 23 LTBP2	5 40 LTBP2	19 41 LTBP4	unpl LTBP4	nf
V2_006_NAP	20 23 NAPB	1 130 NAPB								19 48 NAPA	unpl NAPA	nf
V2_006_NRXN	2 50 NRXN1	1 260 NRXN1		11 64 NRXN2			14 079 NRXN3
V2_006_PACS				11 66 PACS1			14 106 PACS2
V2_006_PRKD	2 37 PRKD3	1 235 PRKD3	3 35 PRKD3				14 030 PRKD1	1 27 PRKD1	5 36 PRKD1	19 47 PRKD2	unpl PRKD2	nf
V2_006_PYG(B/M/L)	20 25 PYGB	1 254 PYGB	3 04 PYGB	11 64 PYGM	unpl PYGM		14 051 PYGL	unpl PYGL	5 60 PYGL
V2_006_QPCT	2 38 QPCT									19 46 QPCTL	unpl QPCTL	nf
V2_006_RCOR	1 211 RCOR3	1 238 RCOR3	3 23 RCOR3	11 64 RCOR2			14 103 RCOR1
V2_006_REL	2 61 REL	unpl REL	3 02 REL	11 65 RELA						19 45 RELB	unpl RELB	nf
V2_006_RSP6KA(4/5)				11 64 RPS6KA4			14 091 RPS6KA5
V2_006_RTN	2 55 RTN4	1 264 RTN4	3 02 RTN4	11 63 RTN3	unpl RTN3	nf	14 060 RTN1	unpl RTN1	5 57 RTN1	19 46 RTN2	unpl RTN2	nf
V2_006_SLC8A	2 40 SLC8A1						14 071 SLC8A3			19 48 SLC8A2	unpl SLC8A2	nf
V2_006_SPTBN	2 55 SPTBN1	1 264 STPBN1	3 26 STPBN1	11 66 SPTB2N	unpl SPTB2N	nf	15 042 SPTBN5	1 41 STPBN5	5 27 SPTBN5	19 41 SPTBN4	unpl SPTBN4	nf
V2_006_SYNE	6 152 SYNE1	unpl SYNE1	3 51 SYNE1				14 064 SYNE2	1 02 SYNE2	5 56 SYNE2
V2_006_TMEM63	1 226 TMEM63A						14 078 TMEM63C
V2_006_TYRO3/AXL							15 042 TYRO3	1 41 TYRO3	5 27 TYRO3	19 42 AXL	unpl AXL	nf
V2_006_UBR	6 043 UBR2	1 237 UBR2	3 24 UBR2				15 043 UBR1	1 39 UBR1	5 28 UBR1
V2_006_WDR20/DMWD							14 102 WDR20	unpl WDR20	5 52 WDR20	19 46 DMWD	unpl DMWD	nf
V2_006_WDR62/MAPKBP1							15 038 MAPKBP1			19 37 WDR62	unpl WDR62	nf
V2_006_ZDHHC22				11 66 ZDHHC24			14 078 ZDHHC22
V2_021_GNG(2/3/4/8)	1 236 GNG4	1 219 GNG4	3 96 GNG4	11 62 GNG3	nf	nf	14 052 GNG2	unpl GNG2	5 61 GNG2	19 47 GNG8	unpl GNG8	nf
V2_021_LRFN(1/2/4/5)	6 040 LRFN2	nf	3 30 LRFN2	11 67 LRFN4	nf	nf	14 042 LRFN5	unpl LRFN5	5 62 LRFN5	19 40 LRFN1 ?	nf	nf
V2_021_PGF/VEGF	6 043 VEGFA			11 64 VEGFB			14 075 PGF
V2_022_ABCD3/TMED8	1 223 ACBD3						14 078 TMED8
V2_025_ACTN	1 236 ACTN2	1 219 ACTN2	3 39 ACTN2	11 66 ACTN3	nf	nf	14 069 ACTN1	1 40 ACTN1	5 30 ACTN1	19 39 ACTN4	unpl ACTN4	unpl ACTN4
V2_025_ANGEL	1 213 ANGEL2	1 239 ANGEL2	3 23 ANGEL2				14 077 ANGEL1	1 21 ANGEL1	5 41 ANGEL1
V2_025_BANF	20 18 BANF2	nf	nf	11 66 BANF1
V2_025_BRMS1				11 66 BRMS1			14 035 BRMS1L
V2_025_CDKL	2 39 CDKL2						14 051 CDKL1
V2_025_FBXO(34/46)							14 056 FBXO34			19 46 FBXO46	unpl FBXO46	nf
V2_025_GPA	6 088 CGA	1 176 CGA	3 79 CGA
V2_025_GPA				11 65 GPHA2	unpl GPHA2	nf
V2_025_GPB							14 064 GPHB5	1 02 GPHB5	5 56 GPHB5
V2_025_KCNK(1/6/7)	1 234 KCNK1	1 220 KCNK1	3 40 KCNK1	11 65 KCNK7	nf	nf				19 39 KCNK6	unpl KCNK6	nf
V2_025_KCNK(12/13)	2 44 KCNK12	1 255 KCNK12	3 08 KCNK12				14 090 KCNK13
V2_025_MAP3K(9-11)	1 233 RP5-862P8.2	1 220 RP5-862P8.2	3 41 RP5-862P8.2	11 65 MAP3K11	unpl MAP3K11	nf	14 071 MAP3K9	1 38 MAP3K9	5 29 MAP3K9	19 41 MAP3K10	unpl MAP3K10	nf
V2_025_MAP4K	2 39 MAP4K3	1 254 MAP4K3	3 18 MAP4K3	11 64 MAP4K2	nf	nf	14 050 MAP4K5	unpl MAP4K5	5 60 MAP4K5	19 39 MAP4K1	unpl MAP4K1	nf
V2_025_NOVA							14 027 NOVA1	2 29 NOVA1	5 35 NOVA1	19 46 NOVA2	unpl NOVA2	nf
V2_025_PCNX	1 233 PCNXL2	1 221 PCNXL2	3 41 PCNXL2	11 65 PCNXL3	unpl PCNXL3	nf	14 071 PCNX
V2_025_PLCB	20 08 PLCB1			11 64 PLCB3			15 041 PLCB2
V2_025_PPM1	2 44 PPM1B	unpl PPM1B	3 27 PPM1B				14 061 PPM1A			19 46 PPM1N	unpl PPM1N	nf
V2_025_RAB4	1 229 RAB4A	1 222 RAB4A	3 42 RAB4A							19 41 RAB4B	unpl RAB4B	nf
V2_025_SAMD4							14 055 SAMD4A			19 40 SAMD4B	nf	nf
V2_025_SOS	2 37 SOS1						14 050 SOS2
V2_025_TMEM151	6 044 TMEM151B	1 228 TMEM151B	3 31 TMEM151B	11 66 TMEM151A
V2_025_TRAPPC6							14 040 TRAPPC6B			19 46 TRAPPC6A	nf	nf
V2_025_TTBK	6 043 TTBK1						15 043 TTBK2
V2_025_TTC7	2 47 TTC7A	2 143 TTC7A	3 28 TTC7A				14 091 TTC7B
V2_025_VASH	1 213 VASH2	1 239 VASH2	3 23 VASH2				14 077 VASH1
V2_025_VSX	20 25 VSX1	1 254 VSX1	3 17 VSX1				14 074 VSX2	1 23 VSX2	5 40 VSX2
V2_026_YIF1				11 66 YIF1A						19 39 YIF1B	unpl YIF1B	nf
V2_028_ALK/TLK	2 30 ALK						15 042 LTK
V2_028_BATF	1 213 BATF3			11 65 BATF2			14 076 BATF
V2_028_CNIH	1 220 CNIH3	1 252 CNIH3	3 19 CNIH3	11 66 CNIH2	unpl CNIH2	nf	14 055 CNIH	unpl CNIH	5 59 CNIH
V2_028_COXA7	6 075 COX7A2	nf	3 83 COXA7							19 37 COX7A1	nf	nf
V2_028_EHD	2 31 EHD3	1 251 EHD3	3 08 EHD3	11 65 EHD1	unpl EHD1	nf	15 042 EHD4	1 41 EHD4	5 27 EHD4	19 48 EHD2	unpl EHD2	nf
V2_028_FOS(-B/L1/L2)	2 28 FOSL2	2 125 FOSL2	3 28 FOSL2	11 66 FOSL1	unpl FOSL1	nf	14 076 FOS	1 22 FOS	nf	19 46 FOSB	unpl FOSB	nf
V2_028_GMF(B/G)							14 055 GMFB	unpl GMBF	5 59 GMBF	19 40 GMFG	unpl GMFG	nf
V2_028_HEATR5	2 37 HEATR5B						14 031 HEATR5A
V2_028_INSM	20 20 INSM1	4 81 INSM1	nf				14 035 INSM2
V2_028_KLC(2-4)	6 043 KLC4	2 144 KLC4	3 04 KLC4	11 66 KLC2	unpl KLC2	nf	14 104 C14orf153	1 06 C14orf153	5 53 C14orf153	19 46 KLC3	unpl KLC3	nf
V2_028_LGALS(8/12)	1 237 LGALS8			11 63 LEGALS12
V2_028_LHCGR/TSHR	2 49 LHCGR	nf	3 07 LHR				14 081 TSHR	1 18 TRHR	5 43 TSHR
V2_028_MARK	1 221 MARK1	1 243 MARK1	3 20 MARK1	11 64 MARK2	unpl MARK2	nf	14 102 MARK3	unpl MARK3	5 53 MARK3	19 46 MARK4	unpl MARK4	nf
V2_028_MTA	2 43 MTA3			11 62 MTA2	unpl MTA2	nf	14 105 MTA1
V2_028_NID	1 232 NID1	1 219 NID1	3 39 NID1				14 052 NID2
V2_028_NIN	20 25 NINL						14 051 NIN
V2_028_PTPN(14/21)	1 215 PTPN14						14 089 PTPN21
V2_028_RALGAPA	20 20 RALGAPA2	4 81 RALGAPA2	3 04 RALGAPA2				14 035 RALGAPA1	1 24 RALGAPA1	5 39 RALGAPA1
V2_028_RIN	20 19 RIN2	4 80 RIN2	3 04 RIN2	11 66 RIN1	unpl RIN1	nf	14 093 RIN3	1 11 RIN3	5 47 RIN3	19 39 RINL	unpl RINL	nf
V2_028_SIPA1	1 233 SIPA1L2	1 221 SIPA1L2	3 41 SIPA1L2	11 65 SIPA1	unpl SIPA1	nf	14 072 SIPA1L1	1 38 SIPA1L1	5 29 SIPA1L1	19 38 SIPAL3	unpl SIPAL3	nf
V2_028_SNX(5/6/32)	20 18 SNX5			11 65 SNX32			14 035 SNX6	2 55 SNX6	5 38 SNX6
V2_028_SPRED	2 65 SPRED2						15 038 SPRED1			19 39 SPRED3	nf	nf
V2_028_STONIN	2 49 STON1-GTF2A1L	1 255 STONIN1	3 07 GTF2A1				14 081 STON2-GTF2A1	1 18 STON2	5 43 STON2
V2_028_TTC9				11 62 TTC9C	unpl TTC9C	nf	14 071 TTC9	nf	5 30 TTC9	19 40 TTC9B	unpl TTC9B	nf
V2_028_ZFP36L	2 43 ZFP36L2						14 069 ZFP36L1			19 40 ZFP36	nf	nf
V2_029_AKT	1 243 AKT3						14 105 AKT1			19 41 AKT2	unpl AKT2	nf
V2_029_ARID4	1 235 ARID4B						14 059 ARID4A
V2_029_CHRM(1/3/5)	1 239 CHRM3			11 63 CHRM1			15 034 CHRM5
V2_029_PLEKHG	6 151 PLEKHG1	unpl PLEKHG1	3 50 PLEKHG1				14 065 PLEKHG3			19 40 PLEKHG2	unpl PLEKHG2	nf
V2_029_PPP1R14	6 150 PPP1R14C	unpl PPP1R14C	3 50 PPP1R14C	11 64 PPP1R14B	nf	nf	15 041 PPP1R14D	unpl PPP1R14D	5 26 PPP1R14D	19 39 PPP1R14A	unpl PPP1R14A	nf
V2_029_RGS(6/7)	1 241 RGS7						14 072 RGS6
V2_029_TRAF(3/5)	1 211 TRAF5						14 103 TRAF3	unpl TRAF3	5 52 TRAF3
V2_034_SUSD4/KIAA0247	1 223 SUSD4						14 070 KIAA0247
V2_036_SNRP(A/B)	20 17 SNRPB2	1 127 SNRBP2	3 06 SNRBP2							19 41 SNRPA	unpl SNRPA	nf
V2_062_SLC23A(3/4)	20 19 SLC24A3						14 093 SLC24A4
V2_078_AHNAK				11 62 AHNAK			14 105 AHNAK2			19 41 PRX	unpl PRX	nf
V2_092_TASP/ASRGL	20 13 TASP1			11 62 ASRGL1
V2_096_DAAM2	6 040 DAAM2	1 247 DAAM2	3 30 DAAM2				14 060 DAAM1
V2_096_EGLN	1 231 EGLN1						14 034 EGLN3			19 41 EGLN2	unpl EGLN2	nf
V2_096_ENTPD(5/6)	20 25 ENTPD6						14 074 ENTPD5
V2_096_FMN	1 240 FMN2						15 033 FNM1
V2_096_GREM	1 240 GREM2	1 216 GREM2	3 37 GREM2				15 033 GREM1	1 33 GREM1	5 33 GREM1
V2_096_HNRNPU	1 245 HNRNPU			11 62 HNRNPUL2						19 42 HNRNPUL1	unpl HNRPUL1	nf
V2_096_IRF2BP	1 235 IRF2BP2						14 077 C14orf4			19 46 IRF2BP1	unpl IRF2BP1	nf
V2_096_KIF26	1 245 KIF26B						14 106 KIF26A	1 05 KIF26A	5 53 KIF26A
V2_096_NPAS(1/3)							14 033 NPAS3			19 48 NPAS1	nf	nf
V2_096_PAK(4/6/7)	20 10 PAK7						15 040 PAK6			19 40 PAK4	unpl PAK4	unpl PAK4
V2_096_PHF10/DPF	6 170 PHF10	5 01 PHF10	3 43 PHF10	11 65 DPF2	unpl DPF2	unpl DPF2	14 073 DPF3	1 39 DPF3	5 29 DPF3	19 39 DPF1	unpl DPF1	nf
V2_096_SOCS	2 47 SOCS5	2 143 SOCS5	3 28 SOCS5				14 054 SOCS4
V2_105_OVOL	20 18 OVOL2	4 74 OVOL2	3 16 OVOL2	11 66 OVOL1						19 37 AD001527.1	nf	nf
V2_110_TMEM90	20 24 TMEM90B	4 80 TMEM90B	3 16 TMEM90B				14 075 TMEM90A			19 42 TMEM91	1 23 TMEM91	nf
V2_146_FTH/FTL				11 62 FTH1						19 49 FTL	unpl FTL	nf
V2_150_TTC(6/13)	1 231 TTC13	1 223 TTC13	3 42 TTC13				14 038 TTC6	1 26 TTC6	5 40 TTC6
V2_158_EFEMP/FBLN	2 56 EFEMP1	1 256 EFEMP1	3 02 EFEMP1	11 65 EFEMP2	unpl EFEMP2	nf	14 092 FBLN5	1 12 FBLN5	5 47 FBLN5
V2_158_ERO1L	1 235 ERO1LB						14 052 ERO1L
V2_158_FOXN(2/3)	2 48 FOXN2	1 255 FOXN2	3 09 FOXN2				14 090 FOXN3	1 13 FOXN3	5 46 FOXN3
V2_158_GPR137	1 233 GPR137B			11 64 GPR137			14 053 GPR137C
V2_158_ISM	20 13 ISM1						14 078 ISM2
V2_158_KCNH(1/5)	1 211 KCNH1	1 237 KCNH1	3 23 KCNH1				14 062 KCNH5	1 03 KCNH5	5 56 KCNH5
V2_158_KCTD3/SHKBP1	1 212 KCTD3									19 41 SHKBP1	unpl SHKBP1	nf
V2_158_PSEN	1 227 PSEN2	1 251 PSEN2	3 13PSEN2				14 069 PSEN1	1 39 PSEN1	5 29 PSEN1
V2_158_RAB1	2 65 RAB1A	1 124 RAB1A	3 10 RAB1A	11 66 RAB1B
V2_158_RPS6K(C/L)/SNX15	1 213 RPS6KC1			11 65 SNX15			14 075 RPS6KL1
V2_158_RRBP1/KTN1	20 18 RRBP1						14 054 KTN1	unpl KTN1	5 59 KTN1
V2_158_RYR	1 237 RYR2						15 034 RYR3	1 32 RYR3	5 32 RYR3	19 39 RYR1	unpl RYR1	nf
V2_158_SYT(14/16)	1 210 SYT14	1 237 SYT14	3 24 SYT14				14 062 SYT16	1 03 SYT16	5 56 SYT16
V2_159_FLVCR	1 213 FLVCR1						14 076 FLVCR2
V2_161_ADCK(3/4)	1 227 ADCK3									19 41 ADCK4	unpl ADCK4	nf
V2_161_ATL	2 38 ATL2			11 63 ATL3			14 051 ATL1	unpl ATL1	5 60 ATL1
V2_161_CCDC85	2 56 CCDC85A			11 66 CCDC85B			14 100 CCDC85C
V2_161_FAM98	2 34 FAM98A						15 038 FAM98B			19 39 FAM98C	nf	nf
V2_161_HNRNPL	2 39 HNRPLL									19 39 HNRNPL	unpl HNRNPL	nf
V2_161_ITPK	1 227 ITPKB	1 251 ITPKB	3 13 ITPKB				15 042 ITPKA	1 42 ITPKA	5 27 ITPKA	19 41 ITPKC	unpl ITPKC	nf
V2_161_MTHFD1	6 151 MTHFD1L	unpl MTHFDL1	3 50 MTHFD1L				14 065 MTHFD1
V2_161_PAPOL(A/G)	2 61 PAPOLG						14 097 PAPOLA
V2_161_PP2R5(A/E)	1 212 PPP2R5A	nf	3 23 PPP2R5A	11 65 PPP2R5B	nf	nf	14 063 PPP2R5E	1 02 PPP2R5E	5 56 PPP2R5E
V2_161_PPP2R13	1 224 TP53BP2						14 104 PPP1R13B	1 06 PPP1R13B	5 53 PPP1R13B	19 46 PPP1R13L	unpl PPP1R13L	nf
V2_161_PPP2R5(C/D)	6 043 PPP2R5D						14 102 PPP2R5C	unpl PPP2R5C	5 52 PPP2R5C
V2_161_PTK7/LMKT3	6 043 PTK7									19 49 LMTK3	unpl LMTK3	nf
V2_161_RASGPR	2 34 RASGRP3	1 231 RASGPR3	3 32 RASGPR3	11 64 RASGRP2	unpl RASGRP2	nf	15 038 RASGRP1	1 33 RASGRP1	5 33 RASGRP1	19 39 RASGRP4	unpl RASGRP4	nf
V2_161_TOMM20	1 235 TOMM20						14 059 TOMM20L
V2_166_ZBT(3/42)/ZNF238	1 244 ZNF238			11 62 ZBT3			14 105 ZBTB42
V2_183_SNAP(23/25)	20 10 SNAP25	1 134 SNAP25	3 14 SNAP25				15 043 SNAP23	1 40 SNAP23	5 28 SNAP23
V2_187_CLIP(3/4)	2 29 CLIP4	1 248 CLIP4	3 08 CLIP4							19 36 CLIP3	unpl CLIP3	nf
V2_187_FEN/GEN	2 18 GEN1	1 143 GEN1	3 103 GEN1	11 61 FEN1	unpl FEN1	5 147 FEN1
V2_194_NFKBI(A/B/E)	6 044 NFKBIE						14 035 NFKBIA	2 54 NFKBIA	5 39 NFKBIA	19 39 NFKBIB	unpl NFKBIB	nf
V2_196_ARG	6 131 ARG1	nf	nf				14 068 ARG2
V2_196_LRRN4	20 06 LRRN4	1 136 LRRN4	3 16 LRRN4	11 62 LRRN4CL
V2_196_SLC3A	2 44 SLC3A1	unpl SLC3A1	3 27 SLC3A1	11 63 SLC3A2
V2_198_ZBTB	6 151 ZBTB2	unpl ZBTB2	3 50 ZBTB2				14 065 ZBTB1
V2_205_ARHGAP5/GRLF							14 032 ARHGAP5			19 47 GRLF1	unpl GRLF1	nf
V2_210_KCNK(2/4/10)	1 215 KCNK2			11 64 KCNK4			14 089 KCNK10
V2_211_RHO(J/Q)	2 47 RHOQ	2 143 RHOQ	3 28 RHOQ				14 064 RHOJ
V2_222_CAPN(1-3/9)	1 224 CAPN2	1 245 CAPN2	3 19 CAPN2	11 65 CAPN1
V2_222_CAPN(1-3/9)	1 231 CAPN9	1 229 CAPN9	3 49 CAPN9				15 043 CAPN3	1 39 CAPN3	5 28 CAPN3
V2_222_FERMT	20 06 FERMT1			11 64 FERMT3			14 053 FERMT2
V2_222_GANA(B/C)				11 62 GANAB			15 042 GANC
V2_222_TRIM(9/67)	1 231TRIM67						14 051 TRIM9
V2_231_SLC29A	6 044 SLC29A1			11 66 SLC29A2
V2_232_DLL(1/3/4)	6 170 DLL1	nf	3 43 DLL1				15 041 DLL4	unpl DLL4	5 27 DLL4	19 40 DLL3	unpl DLL3	nf
V2_232_HHIP(L1/L2)	1 223 HHIPL2						14 100 HHIPL1
V2_232_MEIS	2 67 MEIS1						15 037 MEIS2			19 48 MEIS3	nf	nf
V2_232_MIA3/CTAGE5	1 219 MIA3						14 039 CTAGE5
V2_232_RSPH(4A/6A)	6 117 RSPH4A	nf	4 62 RSHP4A							19 46 RSPH6A	nf	nf
V2_242_GALNT	1 230 GALNT2						14 069 GALNTL1
V2_245_BCL11/ZNF296	2 60 BCL11A	1 259 BCL11A	3 02 BCL11A				14 099 BCL11B	1 10 BCL11B	5 50 BCL11B	19 46 ZNF296	nf	nf
V2_245_PELI	2 64 PELI1			11 66 PELI3	unpl PELI3	nf	14 057 PELI2	unpl PELI2	5 58 PELI2
V2_245_SIX(4/5)							14 061 SIX4			19 46 SIX5	nf	nf
V2_247_CDC42BP	1 227 CDC42BPA	1 251 CDC42BPA	3 13 CDC42BPA	11 64 CDC42BPG	unpl CDC42BPG	nf	14 104 CDC42BPB	unpl CDC42BPB	5 52 CDC42BPB	19 46 DMPK	unpl DMPK	nf
V2_247_DSTN/CFL(1/2)	20 17 DSTN	nf	3 16 DSTN	11 65 CFL1			14 034 CFL2	2 55 CFL2	5 38 CFL2
V2_247_PLD(3-5)	1 242 PLD5	1 216 PLD5	3 37 PLD5				14 105 PLD4	1 04 PLD4	5 54 PLD4	19 41 PLD3	unpl PDL3	nf
V2_247_STRN	2 37 STRN	1 233 STRN	3 33 STRN				14 031 STRN3	2 57 STRN3	5 37 STRN3	19 47 SNTRN4	unpl SNTRN4	nf
V2_263_SLC35F	1 234 SLC35F3						14 054 SLC35F4
V2_274_CK(B/M)							14 103 CKB			19 46 CKM	unpl CKM	nf
V2_365_ENAH/EVL/VASP	1 226 ENAH						14 100 EVL			19 46 VASP	unpl VASP	nf
V2_365_LBR	1 226 LBR			11 65 TM7SF2
V2_unpl_PROX	1 214 PROX1						14 075 PROX2
V2_unpl_TGFB	1 219 TGFB2						14 076 TGFB3			19 42 TGFB1	unpl TGFB1	nf
