# Supplementary material for: Emergence and evolution of the glycoprotein hormone and neurotrophin gene families in vertebrates
Source: BMC Evol Biol. 2011 Nov 15;11:332. doi: 10.1186/1471-2148-11-332 (PMC3280201; doi:10.1186/1471-2148-11-332)
Supplement: Additional file 10 — [GPA2] and [GPB5] environments in human and zebrafish. Listing of representative genes in the environment of human and zebrafish gpa2 and gpb5 with their amphioxus homologues. See legend of Additional file 7. [file 1471-2148-11-332-S10.XLSX]

## Sheet: Feuil1
Amphioxus	Human [GPA2]	Zebrafish [GPA2]a	Zebrafish [GPA2]b	Human [GPB5]	Zebrafish [GPB5]a	Zebrafish [GPB5]b
V2_006_EML	11:62 EML3	7:19 EML3		14:100 EML1	17:31 EML1
V2_006_ESRR	11:64 ESRRA		21:26 ESRRA	14:077 ESRRB	17:53 ESRRB
V2_006_PACS	11:66 PACS1	7:08 PACS1a	21:27 PACS1b	14:106 PACS2	13:37 PACS2
V2_006_PYG	11:64 PYGM	7:24 PYGMa	21:28 PYGMb	14:051 PYGL	13:37 PYGL
V2_006_RCOR	11:64 RCOR2	7:26 RCOR2		14:103 RCOR1	17:29 RCOR1
V2_006_RTN	11:63 RTN3	7:19 RTN3		14:060 RTN1	13:32 RTN1a	20:21 RTN1b
V2_025_ACTN	11:66 ACTN3	7:08 ACTN3a	21:27 ACTN3b	14:069 ACTN1	13:37 ACTN1
V2_025_GPA	11:65 GPHA2	7:26 GPHA2
V2_025_GPB		7:26 GPHB5a		14:064 GPHB5	13:38 GPHB5b
V2_025_MAP3K	11:65 MAP3K11	7:07 MAP3K11		14:071 MAP3K9	13:36 MAP3K9
V2_025_MAP4K	11:64 MAP4K2	7:19 MAP4K2a	21:33 MAP4K2b	14:050 MAP4K5	13:37 MAP4K5
V2_025_PCNX	11:65 PCNXL3		21:27 PCNXL3	14:071 PCNX	13:36 PCNX
V2_028_KLC	11:66 KLC2	7:08 KLC2		14:104 KLC1	13:16 KLC1
V2_028_MARK	11:64 MARK2	7:26 MARK2a	21:27 MARK2b	14:102 MARK3	13:15 MARK3a	20:44 MARK3b
V2_028_MTA	11:62 MTA2	7:19 MTA2		14:105 MTA1	17:38 MTA1
V2_028_RIN	11:66 RIN1	7:08 RIN1a	21:27 RIN1b	14:093 RIN3	17:34 RIN3
V2_028_SIPA1	11:65 SIPA1	7:75 SIPA1		14:072 SIPA1L1	13:50 SIPA1L1a	20:29 SIPA1L1b
